# Supplementary material for: Green hydrogen futures in LMICs: Opportunities for fertilizer and steel production in Kenya
Source: iScience. 2025 Mar 27;28(4):112298. doi: 10.1016/j.isci.2025.112298 (PMC12005298; doi:10.1016/j.isci.2025.112298)
Supplement: Table S14. Full list of fertilizers considered in the study and corresponding nitrogen content expressed on a mass basis [file mmc2.csv]

Product	N-content [%]
Urea	46.0
Nitrogen Fertilizer 40N	40.0
Other Nitrogen	40.0
NPK 40-10-10	40.0
NPK 35-5-7	35.0
Ammonium Nitrate	34.0
NPK 33-5-5	33.0
NPK 30-10-10 + 1MgO + TE	30.0
NPK 30-10-10 + TE	30.0
NPK 30-11-11 + TE	30.0
NPK 30-10-10 + 2MgO + TE	30.0
NPK 30-10-10	30.0
NK 30-0-1 + 2MgO + 17SO3 + 0.5Zn	30.0
NPK 30-3-10 + 1MgO + TE	30.0
NPK 30-9-8 + 2MgO + TE	30.0
NPK 30-10-10 + 4MgO	30.0
NK 30-0-1	30.0
NPK 28-14-14 + TE	28.0
Calcium Ammonium Nitrate	27.0
NP 27-14-0 + 6MgO + TE	27.0
NPK 27-6-6	27.0
NPK 27-24-15	27.0
NP 27-14-0 + 6MgO	27.0
NPK 27-15-12 + 1MgO + TE	27.0
NPK 27-6-6 + 2S	27.0
NPK 27-5-11 + 2MgO	27.0
NPK 27-11-9 + TE	27.0
NPK 27-10-16 + TE	27.0
NPK 27-5-5	27.0
NP 27-10-0 + 15CaO	27.0
NPK 27-10-16	27.0
NPK 27-6-6 + TE	27.0
NPK 27-11-91 + TE	27.0
NPK 26-5-5	26.0
NPK 26-12-12 + 2MgO	26.0
NPK 26-12-12 + 2MgO + TE	26.0
NPK 26-12-12	26.0
NPK 26-5-5 + 2S	26.0
NK 26-0-10.5	26.0
NPK 25-5-5 + 5S	25.0
NPK 25-5-5 + 5S + 3MgO	25.0
NPK 25-5-10	25.0
NPK 25-5-5 + 7S + 3MgO	25.0
NPK 25-13-5 + 5MgO + TE	25.0
NPK 25-5-5	25.0
NPK 25-13-5 + 6MgO + TE	25.0
NPK 25-25-10	25.0
NPK 25-25-18	25.0
NPK 25-25-18 + MgO + TE	25.0
NPK 25-5-10 + 2MgO	25.0
NPK 25-5-5 + 3S	25.0
NPK 25-25-18 + TE	25.0
NPK 25-25-25 + 1MgO +TE	25.0
NPK 25-25-25 + TE	25.0
NPK 25-25-25	25.0
NPK 25-10-5	25.0
NPK 25-25-25 + 5MgO	25.0
NPK 25-25-25 + 2MgO	25.0
NPK 25-5-12	25.0
NPK 25-25-25 + 5MgO + TE	25.0
NPK 25-5-5 + 5SO3 + 2CaO + 1MgO + 0.3B	25.0
NPK 24-18-18 + TE	24.0
NPK 24-18-18	24.0
NPK 24-24-18 + TE	24.0
NPK 24-8-13	24.0
NPK 24-24-18	24.0
NPK 24-6-12 + 2MgO	24.0
NPK 24-6-12	24.0
NPK 24-24-18 + 1.5MgO	24.0
NPK 24-6-12 + 2MgO + TE	24.0
NP 23-23-0	23.0
NPK 23-10-5 + 3S + 2MgO + 0.3Zn	23.0
NPK 23-5-12 + 2MgO	23.0
NPK 23-12-12 + TE	23.0
NPK 23-5-12 + 2MgO + 0.5Fe + 0.1Mn	23.0
NPK 23-10-5	23.0
NPK 23-10-22	23.0
NPK 23-5-12 + 1MgO + TE	23.0
NPK 23-10-5 + 2MgO	23.0
NPK 23-9-6 + 7SO3 + 2CaO + 2MgO +0.1B	23.0
NP 23-23-0 + 5SO3 + 2CaO + 0.2Zn	23.0
NPK 23-12-12	23.0
NPK 22-6-12	22.0
NPK 22-6-12 + TE	22.0
NPK 22-6-12 + 3S + 2CaO + TE	22.0
NPK 22-21-17 + TE	22.0
NPK 22-6-12 + 5S + 2MgO + TE	22.0
NPK 22-5-8 + 8.5MgO	22.0
NPK 22-06-12 + TE	22.0
NPK 22-21-17	22.0
NPK 22-6-12 + 4S + 0.9MgO + 0.18B + 0.15Zn	22.0
NPK 22-7-12	22.0
NPK 22-5-12 + MgO + TE	22.0
NPK 22-3-9 + MgO + TE	22.0
NP 22-20-0	22.0
NPK 22-6-12 +1.4MgO + 3S + 0.15B + 0.15Zn	22.0
NPK 22-6-12 + 3S + 2CaO + 1MgO + 0.2B + 0.2Zn	22.0
Ammonium Sulphate	21.0
NPK 21-10-8 + 3MgO + TE	21.0
NPK 21-7-21	21.0
NPK 21-7-21 + TE	21.0
NK 21-0-8 + 4CaO + 2MgO	21.0
NPK 21-21-21	21.0
NPK 21-21-21 + TE	21.0
NPK 20-20-20 + TE	20.0
NPK 20-10-10 + TE	20.0
NPK 20-20-20	20.0
NPK 20-20-20 + 1MgO + TE	20.0
NP 20-20-0	20.0
NPK 20-6-18 + 2MgO	20.0
NPK 20-10-20	20.0
NPK 20-50-10	20.0
NPK 20-10-10	20.0
NPK 20-10-10 + 4MgO	20.0
NPK 20-5-10	20.0
NPK 20-6-18 + TE	20.0
NPK 20-5-10 + 6MgO + TE	20.0
NPK 20-5-5	20.0
NPK 20-25-10	20.0
NP 19-38-0 + 7S	19.0
NPK 19-19-19 + TE	19.0
NPK 19-19-19 + 3MgO + TE	19.0
NPK 19-19-19	19.0
NPK 19-19-19 + 2MgO + TE	19.0
NPK 19-19-19 + 1MgO + TE	19.0
NPK 19-10-2 + TE	19.0
NPK 19-10-26 + 2MgO + TE	19.0
NK 19-0-19	19.0
Magnesium Nitrate	18.9
NPSB 18.9N 37.7 P2O5 6.95S 0.1B	18.9
NP 18.9-37.7-0	18.9
Diammonium Phosphate	18.0
Other NP Compound	18.0
NP 18-44-0	18.0
NPK 18-9-27 + TE	18.0
NPK 18-18-18 + 3MgO	18.0
NPK 18-24-10 + 1MgO	18.0
NPK 18-8-12 + 7MgO + TE	18.0
NPK 18-9-27	18.0
NPK 18-24-10 + 2MgO	18.0
NPK 18-28-18	18.0
NPK 18-20-21 + TE	18.0
NPK 18-18-18 + 3MgO + TE	18.0
NPK 18-24-10 + 4MgO	18.0
NPK 18-17-18	18.0
NPK 18-20-21	18.0
NPK 18-5-19	18.0
NPK 18-7-12 + 7MgO + TE	18.0
NPK 18-4-19	18.0
NPK 18-9-36 + 6CaO + 3MgO + TE	18.0
NPK 18-11-18	18.0
NPK 17-17-17	17.0
NPK 17-12-11 + 3MgO + TE	17.0
NPK 17-10-17 + 12CaO + TE	17.0
NP 17-44-0	17.0
NPK 17-9-27	17.0
NPK 17-3-9 + MgO + TE	17.0
NPK 17-17-10 + 3MgO +TE	17.0
NPK 17-6-17 + 2MgO +TE	17.0
NPK 16-16-12	16.0
NPK 16-16-16	16.0
NPK 16-7-15 + 2S	16.0
NPK 16-8-16 + TE	16.0
NPK 16-6-12 + 2MgO + TE	16.0
NPK 16-6-17 + TE	16.0
NPK 16-21-10 + 4MgO	16.0
NP 16-26-0 + TE	16.0
NPK 16-10-16 + TE	16.0
NPK 16-8-16	16.0
NPK 16-6-12 +2MgO	16.0
NPK 16-8-25 + TE	16.0
NPK 16-6-16 + 3MgO + 6CaO + TE	16.0
NPK 16-8-16 + 2MgO +TE	16.0
NPK 16-5-16	16.0
NK 16-0-9.5	16.0
NPK 16-27-07	16.0
NPK 16-8-25 + 4MgO + TE	16.0
Calcium Nitrate	15.5
NPK unspecified	15.0
NPK 15-10-31 + TE	15.0
NPK 15-10-13 + 4MgO + TE	15.0
NPK 15-15-30 + 5S + TE	15.0
NPK 15-15-30 + TE	15.0
NPK 15-10-14 + 12CaO + TE	15.0
NPK 15-22-10 + 4MgO	15.0
NPK 15-7-25	15.0
NPK 15-30-15 + TE	15.0
NPK 15-9-20 + 1S	15.0
NPK 15-9-20	15.0
NPK 15-5-35 + TE	15.0
NPK 15-6-12 + 2MgO + TE	15.0
NPK 15-10-30 + 5S + TE	15.0
NK 15-0-22 + 3MgO + 2Fe	15.0
NPK 15-22-10 + 4MgO + TE	15.0
NPK 15-15-30	15.0
NPK 15-10-31	15.0
NPK 15-7-15 + 2MgO	15.0
NPK 15-6-12 + TE	15.0
NPK 15-5-30	15.0
NPK 15-15-15	15.0
NPK 15-6-16 + MgO + TE	15.0
NPK 15-9-22 + 1MgO + TE	15.0
NPK 15-9-22 + MgO + TE	15.0
NPK 15-5-35	15.0
NPK 14-14-20 + 1.5MgO	14.0
NPK 14-28-18 + TE	14.0
NPK 14-7-10 + 1MgO	14.0
NPK 14-14-20 + 1.5MgO + TE	14.0
NPK 14-14-20 + 1.5MgO + 0.1B	14.0
NPK 14-7-10 + 2MgO + 0.2Fe	14.0
NPK 14-11-33	14.0
NK 14-0-2 + 2MgO + 22CaO	14.0
NPK 14-29-16 + 2MgO	14.0
NPK 14-7-15 + 2MgO + 1.25Fe + TE	14.0
NPK 14-5-12	14.0
NPK 14-22-9 + 4MgO + TE	14.0
NPK 14-14-14 + 2MgO + TE	14.0
NPK 14-9-14 + 2MgO + TE	14.0
NPK 14-14-14	14.0
Potassium Nitrate	13.84
NK 13.5-0-46.2	13.5
Other NK Compound	13.0
NPK 13-11-11 + TE	13.0
NPK 13-13-13 + 3MgO	13.0
NPK 13-7-32 + 3MgO	13.0
NPK 13-2-44	13.0
NPK 13-7-32 + TE	13.0
NPK 13-1-45	13.0
NPK 13-24-12 + TE	13.0
NPK 13-40-13 +TE	13.0
NPK 13-40-13	13.0
NPK 13-24-10 + 2MgO	13.0
NK 13-0-45	13.0
NPK 13-8-24 +10CaO	13.0
NPK 13-4-25	13.0
NPK 13-24-12	13.0
NP 12-46-0 + 7S	12.0
NPK 12-6-28 + 7MgO + TE	12.0
NPK 12-7-24 + 2MgO + 7CaO + TE	12.0
NPK 12-40-15 + TE	12.0
NPK 12-12-36 + TE	12.0
NPK 12-2-44	12.0
NPK 12-7-25 + 2MgO + 8CaO + TE	12.0
NPK 12-52-5 + TE	12.0
NPK 12-2-42	12.0
NPK 12-12-36	12.0
NPK 12-6-36	12.0
NPK 12-24-12	12.0
NPK 12-10-18	12.0
NPK 12-5-45	12.0
NP 12-61-0	12.0
NPK 12-5-40	12.0
NPK 12-2-24	12.0
NPK 12-44-12 + 6CaO +3MgO	12.0
NPK 12-44-12 + 6CaO + 3MgO +TE	12.0
Monoammonium Phosphate	11.0
NPK 11-15-35 + TE	11.0
NPK 11-5-13	11.0
NPK 11-4-40	11.0
NK 11-0-44	11.0
NK 11-0-5	11.0
NPK 10.8-5.2-28.2	10.8
NK 10.3-0-3.3	10.3
NP 10-20-0 + 5S	10.0
NPK 10-54-10 + TE	10.0
NPK 10-10-30 + 3MgO +TE	10.0
NPK 10-50-10 + TE	10.0
NPK 10-20-40 + TE	10.0
NPK 10-52-10 + 1MgO + TE	10.0
NP 10-20-0 + 5S + 1.5MgO + 25 CaO	10.0
NPK 10-10-35 + 3MgO + TE	10.0
NP 10-20-0 + 5S + 1.5MgO + 20 CaO	10.0
NPK 10-20-5 + TE	10.0
NPK 10-2-46	10.0
NPK 10-10-30 + 6MgO + TE	10.0
NPK 10-5-35	10.0
NP 10-48-0 + 5SO3	10.0
NPK 10-5-30 + 4MgO + TE	10.0
NPK 10-52-10 + 1MgO	10.0
NPK 10-10-17	10.0
NP 10-28-0	10.0
NPK 10-6-36 + TE	10.0
NP 10-25-0 + TE	10.0
NPK 10-50-10	10.0
NPK 10-10-50	10.0
NPK 10-40-20 + TE	10.0
NPK 10-40-10 + TE	10.0
NPK 10-12-18	10.0
NPK 10-10-40 +TE	10.0
NP 10-25-0	10.0
NPK 10-12-36 + 3MgO	10.0
NPK 10-20-10	10.0
NPK 10-12-36 + 3MgO + TE	10.0
NPK 10-6-60	10.0
NPK 10-28-10	10.0
NPK 9 18 6 + 6S + 23CaO + 2MgO + 1Zn + 0.1B	9.0
NPK 9-16-6 + 5S + 25CaO + 2MgO + 0.5Zn + 0.1B	9.0
NK 9-0-6	9.0
NPK 9-45-15	9.0
NPK 9-22-4 + 13CaO + 2MgO	9.0
NPK 8-2-47	8.0
NPK 8-11-11	8.0
NPK 8-5-28	8.0
NK 7.8-0-15.7	7.8
NK 7.5-0-4.7	7.5
NPK 7-6-44	7.0
NPK 7-12-30 + 2MgO + TE	7.0
NPK 7-7-11	7.0
NPK 7-3-1	7.0
NPK 7-12-40 + TE	7.0
NPK 7-2-2	7.0
NK 6-0-3.5	6.0
NPK 6-6-7	6.0
NPK 6-18-37 + 2MgO + TE	6.0
NK 5.3-0-6.3	5.3
NPK 5-10-2 + TE	5.0
NPK 5-5-20 + TE	5.0
NPK 5-5-40 + TE	5.0
NK 5-0-60	5.0
NPK 5-27-5 + TE	5.0
NPK 5-5-15 + TE	5.0
NPK 5-70-3	5.0
NPK 4-16-28	4.0
Organic Fertilizer NPK 4-3-3	4.0
NPK 4-8-36 + 3MgO + TE	4.0
NPK 3-1-5 +26S	3.0
NPK 3-30-10.5 + 3B + 3Mo	3.0
NPK 3-2-7	3.0
NPK 2-3-2	2.0
NPK 2-3-4	2.0
NK 2-0-3 + TE	2.0
NP 1-35-0 + TE	1.0
NK 1-0-5	1.0
NP 1-35-0	1.0
NK 1-0-12	1.0
Muriate of Potash	0.0
Magnesium Sulphate	0.0
PK 0-73-8.3	0.0
PK 0-60-20	0.0
PK 0-52-34	0.0
PK 0-42-28	0.0
Phosphate Rock	0.0
Calcium Cyanamide	0.0
Organic Fertilizer	0.0
Triple Super Phosphate	0.0
Single Super Phosphate	0.0
Sulphate of Potash	0.0
Other phosphate	0.0
Other Potash fertilizer	0.0
Other PK Compound	0.0
PK 0-30-20	0.0
Minjingu Organic Hyperphosphate	0.0
PK 0-30-40	0.0
PK 0-43-28 + 2MgO	0.0
Enhancers	0.0
Biostimulant	0.0
PK 0-57-28	0.0
PK 0-40-40	0.0
Monopotassium Phosphate	0.0
PK 0-44-7.5	0.0
PK 0-28-33	0.0
Phosphate Fertilizer 28P + 36CaO + 2.5MgO	0.0
PK 0-15-26	0.0
PK 0-15-20	0.0
